# Supplementary material for: A Quadruple Gene-Deleted Live BoHV-1 Subunit RVFV Vaccine Vector Reactivates from Latency and Replicates in the TG Neurons of Calves but Is Not Transported to and Shed from Nasal Mucosa
Source: Viruses. 2024 Sep 21;16(9):1497. doi: 10.3390/v16091497 (PMC11437494; doi:10.3390/v16091497)
Supplement: Supplementary file 1 [file viruses-16-01497-s001.zip]

Archive with 1 entries (1 files):
- viruses-3180006-supplementary.pdf
